# Supplementary material for: Kidney Allograft Monitoring by Combining Donor-Derived Cell-Free DNA and Molecular Gene Expression: A Clinical Management Perspective
Source: J Pers Med. 2023 Jul 29;13(8):1205. doi: 10.3390/jpm13081205 (PMC10455393; doi:10.3390/jpm13081205)
Supplement: Supplementary file 1 [file jpm-13-01205-s001.zip]

Archive with 1 entries (1 files):
- jpm-2521780-supplementary.pdf
